# Supplementary material for: Prognostic Value of Glasgow Prognostic Score in Non-small Cell Lung Cancer: A Systematic Review and Meta-Analysis
Source: Pathol Oncol Res. 2022 Feb 15;28:1610109. doi: 10.3389/pore.2022.1610109 (PMC8885527; doi:10.3389/pore.2022.1610109)
Supplement: Supplementary file 1 [file Table1.xlsx]

## Sheet: Sheet1
Table S1. Pooled HRs and 95% CI
Author	Year	HR	95%CI(L)	95%CI(U)
GPS=0 vs GPS=1 or 2
Forrest	2003	1.7	1.23	2.35
Forrest	2004	1.88	1.25	2.84
Forrest	2005	2.32	1.52	3.54
Miyazaki	2015	2.13	1.04	4.39
Fan	2016	1.87	1. 50	2.33
Yotsukura	2016	1.42	1.05	1.94
Miyazaki	2017	2.48	0.93	5.5
Tomita	2018	0.5	0.3	0.84
Kasahara	2019	0.18	0.06	0.48
Kasahara	2020	1.77	1.03	2.97
Takamori	2021	1.44	1.09	1.65
Tomita	2014	2.77	1.64	4.67
Lindenmann	2020	2.91	1.07	7.94
Machida	2016	2.9	1.2	6.7
GPS=0 vs GPS=1
Kawashima	2015	1.63	1.09	2.42
Jiang	2014	0.8	0.4	0.9
Osugi	2016	31.18	9.54	87.47
Ni	2018	1.59	1.24	2.04
Topkan	2019	2.78	1.43	5.71
Kikuchi	2020	2.34	1.04	5.26
Su	2016	1.59	0.97	2.6
GPS=0 vs GPS=2
Kawashima	2015	1.44	0.8	2.6
Jiang	2014	0.5	0.2	0.9
Osugi	2016	21.66	6.89	76.4
Ni	2018	2.64	2.05	3.41
Topkan	2019	5.25	2.81	9.8
Kikuchi	2020	4.61	1.74	12.2
Su	2016	1.75	1	3.06
Abbreviations: GPS Glasgow Prognostic Score, HRs hazard ratios, CI 95% confidence interval, VS versus
